# Supplementary material for: Alteration of Multiple Leukocyte Gene Expression Networks is Linked with Magnetic Resonance Markers of Prognosis After Acute ST-Elevation Myocardial Infarction
Source: Sci Rep. 2017 Feb 3;7:41705. doi: 10.1038/srep41705 (PMC5290530; doi:10.1038/srep41705)
Supplement: Supplementary Table S3 [file srep41705-s2.xls]

## Sheet: late MO
Illumina Probe ID	Entrez annotated ID	Gene symbol	p-value	FDR	OR (95%CI)	OR	(95%CI)	Definition
ILMN_1769473	29072	SETD2	0.000793	0.0383	0.0053 (0.00025-0.11)	0.0053	(0.00025-0.11)	Histone-lysine N-methyltransferase SETD2
ILMN_1719158	1487	CTBP1	0.000189	0.0301	0.0061 (0.00042-0.089)	0.0061	(0.00042-0.089)	C-terminal-binding protein 1
ILMN_1726783	246243	RNASEH1	0.000151	0.0291	0.0062 (0.00045-0.086)	0.0062	(0.00045-0.086)	Ribonuclease H1
ILMN_1670948	90121	TSR2	0.000204	0.0303	0.0062 (0.00043-0.091)	0.0062	(0.00043-0.091)	Pre-rRNA-processing protein TSR2 homolog
ILMN_1739397	11146	GLMN	0.00111	0.0413	0.0083 (0.00047-0.15)	0.0083	(0.00047-0.15)	Glomulin
ILMN_1663954	51497	TH1L	8.79e-05	0.0279	0.009 (0.00086-0.095)	0.009	(0.00086-0.095)	Negative elongation factor C/D
ILMN_2182531	29090	TIMM21	0.00163	0.0448	0.0091 (0.00049-0.17)	0.0091	(0.00049-0.17)	Mitochondrial import inner membrane translocase subunit Tim21
ILMN_1795218	22907	DHX30	0.000617	0.036	0.0092 (0.00062-0.13)	0.0092	(0.00062-0.13)	Putative ATP-dependent RNA helicase DHX30
ILMN_2073010	94107	TMEM203	0.00252	0.0499	0.0098 (0.00049-0.2)	0.0098	(0.00049-0.2)	Transmembrane protein 203
ILMN_1770673	80709	AKNA	0.000224	0.0307	0.012 (0.0012-0.13)	0.012	(0.0012-0.13)	AT-hook-containing transcription factor
ILMN_1697267	5590	PRKCZ	0.00086	0.039	0.012 (0.00095-0.16)	0.012	(0.00095-0.16)	Protein kinase C zeta type
ILMN_1703226	112970	KTI12	0.00149	0.0441	0.013 (0.00085-0.19)	0.013	(0.00085-0.19)	Protein KTI12 homolog
ILMN_1667925	79031	PDCL3	0.00145	0.0438	0.014 (0.001-0.19)	0.014	(0.001-0.19)	Phosducin-like protein 3
ILMN_1657860	440574	MINOS1	0.00201	0.0471	0.016 (0.0012-0.22)	0.016	(0.0012-0.22)	Mitochondrial inner membrane organizing system protein 1
ILMN_1715179	6627	SNRPA1	0.000121	0.028	0.017 (0.0021-0.14)	0.017	(0.0021-0.14)	U2 small nuclear ribonucleoprotein A'
ILMN_1710207	55719	FAM178A	0.000594	0.0356	0.017 (0.0016-0.17)	0.017	(0.0016-0.17)	Protein FAM178A
ILMN_1705433	79872	CBLL1	0.000888	0.0393	0.017 (0.0015-0.19)	0.017	(0.0015-0.19)	E3 ubiquitin-protein ligase Hakai
ILMN_1658728	7597	ZBTB25	0.0004	0.0334	0.018 (0.0019-0.16)	0.018	(0.0019-0.16)	Zinc finger and BTB domain-containing protein 25
ILMN_1790354	5876	RABGGTB	0.00152	0.0443	0.019 (0.0016-0.22)	0.019	(0.0016-0.22)	Geranylgeranyl transferase type-2 subunit beta
ILMN_1789775	54663	WDR74	0.0017	0.0452	0.019 (0.0016-0.22)	0.019	(0.0016-0.22)	WD repeat-containing protein 74
ILMN_1700432	3707	ITPKB	9.91e-05	0.028	0.02 (0.0029-0.15)	0.02	(0.0029-0.15)	Inositol-trisphosphate 3-kinase B
ILMN_2347298	64061	TSPYL2	0.000166	0.0295	0.021 (0.0029-0.16)	0.021	(0.0029-0.16)	Testis-specific Y-encoded-like protein 2
ILMN_1700074	6044	SNORA62	0.000383	0.0332	0.021 (0.0025-0.18)	0.021	(0.0025-0.18)	Small Nucleolar RNA, H/ACA Box 62
ILMN_1773148	79684	MSANTD2	0.00141	0.0436	0.021 (0.0019-0.22)	0.021	(0.0019-0.22)	Myb/SANT-like DNA-binding domain-containing protein 2
ILMN_3226700	116412	ZNF837	0.00145	0.0438	0.021 (0.002-0.23)	0.021	(0.002-0.23)	Zinc finger protein 837
ILMN_1814859	51202	DDX47	0.00146	0.0439	0.022 (0.0021-0.23)	0.022	(0.0021-0.23)	Probable ATP-dependent RNA helicase DDX47
ILMN_1669206	23019	CNOT1	0.0017	0.0452	0.022 (0.0021-0.24)	0.022	(0.0021-0.24)	CCR4-NOT transcription complex subunit 1
ILMN_1757627	116225	ZMYND19	0.002	0.047	0.023 (0.0021-0.25)	0.023	(0.0021-0.25)	Zinc finger MYND domain-containing protein 19
ILMN_1704571	9679	FAM53B	0.000409	0.0336	0.024 (0.0031-0.19)	0.024	(0.0031-0.19)	Protein FAM53B
ILMN_1727309	55177	FAM82A2	0.00094	0.0398	0.024 (0.0026-0.22)	0.024	(0.0026-0.22)	Regulator of microtubule dynamics protein 3
ILMN_2323774	84268	RPAIN	0.000735	0.0376	0.025 (0.0029-0.21)	0.025	(0.0029-0.21)	RPA-interacting protein
ILMN_1736481	79048	SECISBP2	0.000343	0.0325	0.026 (0.0036-0.19)	0.026	(0.0036-0.19)	Selenocysteine insertion sequence-binding protein 2
ILMN_2188521	25945	PVRL3	0.000615	0.0359	0.026 (0.0032-0.21)	0.026	(0.0032-0.21)	Poliovirus receptor-related protein 3
ILMN_3238554	677846	SNORA80	0.00203	0.0472	0.026 (0.0026-0.27)	0.026	(0.0026-0.27)	Small Nucleolar RNA, H/ACA Box 80
ILMN_1654586	22821	RASA3	0.000241	0.0309	0.027 (0.0039-0.19)	0.027	(0.0039-0.19)	Ras GTPase-activating protein 3
ILMN_1802973	29945	ANAPC4	0.00141	0.0436	0.027 (0.0029-0.25)	0.027	(0.0029-0.25)	Anaphase-promoting complex subunit 4
ILMN_1673962	23165	NUP205	0.00246	0.0496	0.027 (0.0026-0.28)	0.027	(0.0026-0.28)	Nuclear pore complex protein Nup205
ILMN_1741200	5993	RFX5	0.00131	0.0429	0.028 (0.0031-0.25)	0.028	(0.0031-0.25)	DNA-binding protein RFX5
ILMN_1811195	10520	ZNF211	0.00155	0.0444	0.03 (0.0034-0.26)	0.03	(0.0034-0.26)	Zinc finger protein 211
ILMN_1774602	2199	FBLN2	0.00213	0.0478	0.03 (0.0032-0.28)	0.03	(0.0032-0.28)	Fibulin-2
ILMN_1653861	22955	SCMH1	0.00243	0.0495	0.03 (0.003-0.29)	0.03	(0.003-0.29)	Polycomb protein SCMH1
ILMN_1729980	54476	RNF216	0.000417	0.0337	0.031 (0.0045-0.21)	0.031	(0.0045-0.21)	E3 ubiquitin-protein ligase RNF216
ILMN_1786718	4723	NDUFV1	0.00105	0.0408	0.031 (0.0039-0.25)	0.031	(0.0039-0.25)	NADH dehydrogenase [ubiquinone] flavoprotein 1, mitochondrial
ILMN_1775357	84127	RUND2A	0.00163	0.0449	0.031 (0.0036-0.27)	0.031	(0.0036-0.27)	RUN domain containing 2A (according to Illumina)
ILMN_1774860	84294	UTP23	0.00172	0.0453	0.031 (0.0035-0.27)	0.031	(0.0035-0.27)	rRNA-processing protein UTP23 homolog
ILMN_1788250	23641	LDOC1	0.00125	0.0424	0.032 (0.0039-0.26)	0.032	(0.0039-0.26)	Protein LDOC1
ILMN_3187852	55683	KANSL3	0.00155	0.0444	0.033 (0.0041-0.27)	0.033	(0.0041-0.27)	KAT8 regulatory NSL complex subunit 3
ILMN_1651405	65980	BRD9	0.0022	0.0482	0.034 (0.0039-0.3)	0.034	(0.0039-0.3)	Bromodomain-containing protein 9
ILMN_1683313	6482	ST3GAL1	9.3e-05	0.028	0.036 (0.0068-0.19)	0.036	(0.0068-0.19)	CMP-N-acetylneuraminate-beta-galactosamide-alpha-2,3-sialyltransferase 1
ILMN_1706935	64753	CCDC136	0.00181	0.0457	0.036 (0.0045-0.29)	0.036	(0.0045-0.29)	Coiled-coil domain-containing protein 136
ILMN_1702073	57489	ODF2L	0.000812	0.0385	0.038 (0.0056-0.26)	0.038	(0.0056-0.26)	Outer dense fiber protein 2-like
ILMN_1666019	23394	ADNP	0.000857	0.039	0.039 (0.0057-0.26)	0.039	(0.0057-0.26)	Activity-dependent neuroprotector homeobox protein
ILMN_1760305	57666	FBRSL1	0.00103	0.0406	0.039 (0.0057-0.27)	0.039	(0.0057-0.27)	Fibrosin-1-like protein
ILMN_1743677	3192	HNRNPU	0.00175	0.0454	0.039 (0.005-0.3)	0.039	(0.005-0.3)	Heterogeneous nuclear ribonucleoprotein U
ILMN_1724009	79918	SETD6	0.000466	0.0343	0.043 (0.0074-0.25)	0.043	(0.0074-0.25)	N-lysine methyltransferase SETD6
ILMN_1734312	10985	GCN1L1	0.00096	0.0399	0.043 (0.0066-0.28)	0.043	(0.0066-0.28)	Translational activator GCN1
ILMN_3234142	728855	LOC728855	1.52e-05	0.0263	0.044 (0.011-0.18)	0.044	(0.011-0.18)	long intergenic non-protein coding RNA 623
ILMN_1806432	30833	NT5C	0.00179	0.0456	0.045 (0.0064-0.31)	0.045	(0.0064-0.31)	5'(3')-deoxyribonucleotidase, cytosolic type
ILMN_3307950	80279	CDK5RAP3	0.00204	0.0472	0.045 (0.0063-0.32)	0.045	(0.0063-0.32)	CDK5 regulatory subunit-associated protein 3
ILMN_1794399	54861	SNRK	0.00237	0.0492	0.045 (0.006-0.33)	0.045	(0.006-0.33)	SNF-related serine/threonine-protein kinase
ILMN_1774973	6125	RPL5	0.00115	0.0416	0.046 (0.0071-0.29)	0.046	(0.0071-0.29)	60S ribosomal protein L5
ILMN_1745573	79573	TTC13	0.000476	0.0345	0.047 (0.0085-0.26)	0.047	(0.0085-0.26)	Tetratricopeptide repeat protein 13
ILMN_2117323	5287	PIK3C2B	0.000851	0.0389	0.047 (0.0079-0.28)	0.047	(0.0079-0.28)	Phosphatidylinositol 4-phosphate 3-kinase C2 domain-containing subunit beta
ILMN_1711270	10147	SUGP2	0.00249	0.0498	0.047 (0.0064-0.34)	0.047	(0.0064-0.34)	SURP and G-patch domain-containing protein 2
ILMN_3248890	677809	SNORA24	0.000466	0.0343	0.048 (0.0088-0.26)	0.048	(0.0088-0.26)	Small Nucleolar RNA, H/ACA Box 24
ILMN_1795118	54847	SIDT1	0.000283	0.0314	0.049 (0.0097-0.25)	0.049	(0.0097-0.25)	SID1 transmembrane family member 1
ILMN_1665526	6919	TCEA2	0.000797	0.0384	0.049 (0.0084-0.28)	0.049	(0.0084-0.28)	Transcription elongation factor A protein 2
ILMN_3230337	100132707	LOC100132707	0.00165	0.0449	0.05 (0.0077-0.32)	0.05	(0.0077-0.32)	PAXIP1 opposite strand
ILMN_1807767	23199	KIAA0182	0.00235	0.0491	0.052 (0.0076-0.35)	0.052	(0.0076-0.35)	Genetic supressor element 1
ILMN_1716441	6147	RPL23A	0.00137	0.0434	0.054 (0.0091-0.32)	0.054	(0.0091-0.32)	60S ribosomal protein L23a
ILMN_2209578	414189	AGAP6	0.00235	0.0491	0.058 (0.0094-0.36)	0.058	(0.0094-0.36)	Arf-GAP with GTPase, ANK repeat and PH domain-containing protein 6
ILMN_1720024	3590	IL11RA	0.00073	0.0376	0.059 (0.011-0.3)	0.059	(0.011-0.3)	Interleukin-11 receptor subunit alpha
ILMN_1775304	3337	DNAJB1	2.16e-05	0.0269	0.061 (0.017-0.22)	0.061	(0.017-0.22)	DnaJ homolog subfamily B member 1
ILMN_2333107	166	AES	0.000841	0.0388	0.061 (0.012-0.31)	0.061	(0.012-0.31)	Amino-terminal enhancer of split
ILMN_1750785	84958	SYTL1	0.000571	0.0354	0.062 (0.013-0.3)	0.062	(0.013-0.3)	Synaptotagmin-like protein 1
ILMN_1804539	653519	GPR89A	0.00228	0.0487	0.063 (0.011-0.37)	0.063	(0.011-0.37)	Golgi pH regulator A
ILMN_2235137	2177	FANCD2	0.000813	0.0385	0.064 (0.013-0.32)	0.064	(0.013-0.32)	Fanconi anemia group D2 protein
ILMN_1678781	115703	ARHGAP33	0.000817	0.0386	0.065 (0.013-0.32)	0.065	(0.013-0.32)	Rho GTPase-activating protein 33
ILMN_1758798	440348	NPIPL2	0.000826	0.0387	0.068 (0.014-0.33)	0.068	(0.014-0.33)	nuclear pore complex interacting protein family, member B15
ILMN_1718069	79003	MIS12	0.00182	0.0457	0.068 (0.013-0.37)	0.068	(0.013-0.37)	Protein MIS12 homolog
ILMN_1696027	54737	MPHOSPH8	0.00142	0.0436	0.071 (0.014-0.36)	0.071	(0.014-0.36)	M-phase phosphoprotein 8
ILMN_2259633	55904	MLL5	0.00112	0.0414	0.072 (0.015-0.35)	0.072	(0.015-0.35)	Histone-lysine N-methyltransferase MLL5
ILMN_1657554	64061	TSPYL2	0.0014	0.0435	0.072 (0.014-0.36)	0.072	(0.014-0.36)	Testis-specific Y-encoded-like protein 2
ILMN_1811104	56983	POGLUT1	0.00206	0.0474	0.073 (0.014-0.39)	0.073	(0.014-0.39)	Protein O-glucosyltransferase 1
ILMN_2243553	10838	ZNF275	0.00107	0.0409	0.074 (0.016-0.35)	0.074	(0.016-0.35)	zinc finger protein 275
ILMN_1721621	4820	NKTR	0.00123	0.0423	0.074 (0.015-0.36)	0.074	(0.015-0.36)	NK-tumor recognition protein
ILMN_1748034	54758	KLHDC4	0.00071	0.0373	0.075 (0.017-0.34)	0.075	(0.017-0.34)	Kelch domain-containing protein 4
ILMN_3251404	64710	NUCKS1	0.000247	0.031	0.076 (0.019-0.3)	0.076	(0.019-0.3)	Nuclear ubiquitous casein and cyclin-dependent kinase substrate 1
ILMN_1809866	54663	WDR74	0.000309	0.0318	0.076 (0.019-0.31)	0.076	(0.019-0.31)	WD repeat-containing protein 74
ILMN_1714352	1762	DMWD	0.00137	0.0433	0.076 (0.016-0.37)	0.076	(0.016-0.37)	Dystrophia myotonica WD repeat-containing protein
ILMN_1752269	84532	ACSS1	0.00209	0.0476	0.076 (0.015-0.39)	0.076	(0.015-0.39)	Acetyl-coenzyme A synthetase 2-like, mitochondrial
ILMN_2386982	5590	PRKCZ	0.00253	0.05	0.077 (0.015-0.41)	0.077	(0.015-0.41)	Protein kinase C zeta type
ILMN_1703288	91304	C19orf6	0.00104	0.0407	0.078 (0.017-0.36)	0.078	(0.017-0.36)	Membralin
ILMN_1655137	23318	ZCCHC11	0.000946	0.0398	0.08 (0.018-0.36)	0.08	(0.018-0.36)	Terminal uridylyltransferase 4
ILMN_2107991	22927	HABP4	0.00105	0.0408	0.088 (0.02-0.38)	0.088	(0.02-0.38)	Intracellular hyaluronan-binding protein 4
ILMN_2365111	11184	MAP4K1	0.000593	0.0356	0.089 (0.022-0.35)	0.089	(0.022-0.35)	Mitogen-activated protein kinase kinase kinase kinase 1
ILMN_1880280	100506815	FOXP1-IT1	0.000888	0.0393	0.091 (0.022-0.37)	0.091	(0.022-0.37)	FOXP1 intronic transcript 1
ILMN_1775703	79090	TRAPPC6A	0.00223	0.0484	0.097 (0.022-0.43)	0.097	(0.022-0.43)	Trafficking protein particle complex subunit 6A
ILMN_1699856	5900	RALGDS	0.00108	0.0411	0.098 (0.024-0.39)	0.098	(0.024-0.39)	Ral guanine nucleotide dissociation stimulator
ILMN_2394250	59338	PLEKHA1	0.000123	0.028	0.1 (0.032-0.33)	0.1	(0.032-0.33)	Pleckstrin homology domain-containing family A member 1
ILMN_2158003	80726	KIAA1683	0.000677	0.0369	0.1 (0.027-0.38)	0.1	(0.027-0.38)	Uncharacterized protein KIAA1683
ILMN_1707088	79961	DENND2D	0.000885	0.0393	0.1 (0.026-0.39)	0.1	(0.026-0.39)	DENN domain-containing protein 2D
ILMN_2048982	7597	ZBTB25	0.00145	0.0438	0.1 (0.026-0.42)	0.1	(0.026-0.42)	Zinc finger and BTB domain-containing protein 25
ILMN_1693635	64061	TSPYL2	0.00251	0.0499	0.1 (0.024-0.45)	0.1	(0.024-0.45)	Testis-specific Y-encoded-like protein 2
ILMN_1712469	440270	GOLGA8B	3.72e-05	0.0274	0.11 (0.039-0.31)	0.11	(0.039-0.31)	Golgin subfamily A member 8B
ILMN_1677200	26999	CYFIP2	0.000594	0.0357	0.11 (0.032-0.39)	0.11	(0.032-0.39)	Cytoplasmic FMR1-interacting protein 2
ILMN_2098616	389289	C5orf39	0.000826	0.0387	0.11 (0.032-0.41)	0.11	(0.032-0.41)	annexin A2 receptor
ILMN_1652650	30011	SH3KBP1	0.00163	0.0449	0.12 (0.031-0.44)	0.12	(0.031-0.44)	SH3 domain-containing kinase-binding protein 1
ILMN_1657361	23492	CBX7	0.00181	0.0457	0.12 (0.032-0.46)	0.12	(0.032-0.46)	Chromobox protein homolog 7
ILMN_1663538	171425	CLYBL	0.00239	0.0493	0.12 (0.031-0.47)	0.12	(0.031-0.47)	Citrate lyase subunit beta-like protein, mitochondrial
ILMN_2278653	284443	ZNF493	0.00242	0.0495	0.12 (0.029-0.47)	0.12	(0.029-0.47)	Zinc finger protein 493
ILMN_1719756	7535	ZAP70	0.000299	0.0316	0.13 (0.045-0.4)	0.13	(0.045-0.4)	Tyrosine-protein kinase ZAP-70
ILMN_1733421	5588	PRKCQ	0.000969	0.04	0.13 (0.041-0.44)	0.13	(0.041-0.44)	Protein kinase C theta type
ILMN_1710434	374403	TBC1D10C	0.00171	0.0452	0.13 (0.035-0.46)	0.13	(0.035-0.46)	Carabin
ILMN_1730622	51466	EVL	0.00215	0.0479	0.13 (0.037-0.48)	0.13	(0.037-0.48)	Ena/VASP-like protein
ILMN_2335604	8631	SKAP1	0.00233	0.049	0.13 (0.036-0.49)	0.13	(0.036-0.49)	Src kinase-associated phosphoprotein 1
ILMN_2222880	284439	SLC25A42	0.00178	0.0455	0.14 (0.042-0.48)	0.14	(0.042-0.48)	Mitochondrial coenzyme A transporter SLC25A42
ILMN_3289508	339192	LOC339192	0.00178	0.0455	0.14 (0.04-0.48)	0.14	(0.04-0.48)	LOC339192
ILMN_1793559	387119	CEP85L	0.00175	0.0454	0.15 (0.046-0.49)	0.15	(0.046-0.49)	Centrosomal protein of 85 kDa-like
ILMN_2103547	440270	GOLGA8B	0.000519	0.0349	0.16 (0.058-0.45)	0.16	(0.058-0.45)	Golgin subfamily A member 8B
ILMN_1728298	388228	SBK1	0.000714	0.0374	0.16 (0.053-0.46)	0.16	(0.053-0.46)	Serine/threonine-protein kinase SBK1
ILMN_2333774	117289	TAGAP	0.00104	0.0407	0.16 (0.055-0.48)	0.16	(0.055-0.48)	T-cell activation Rho GTPase-activating protein
ILMN_1797375	11278	KLF12	0.00205	0.0474	0.16 (0.048-0.51)	0.16	(0.048-0.51)	Krueppel-like factor 12
ILMN_1677376	55636	CHD7	0.00213	0.0478	0.16 (0.048-0.51)	0.16	(0.048-0.51)	Chromodomain-helicase-DNA-binding protein 7
ILMN_1812278	4063	LY9	0.000574	0.0355	0.17 (0.061-0.46)	0.17	(0.061-0.46)	T-lymphocyte surface antigen Ly-9
ILMN_2098446	5366	PMAIP1	0.000948	0.0398	0.18 (0.065-0.5)	0.18	(0.065-0.5)	Phorbol-12-myristate-13-acetate-induced protein 1
ILMN_1671568	55268	ECHDC2	0.00167	0.045	0.18 (0.061-0.52)	0.18	(0.061-0.52)	Enoyl-CoA hydratase domain-containing protein 2, mitochondrial
ILMN_1734542	5016	OVGP1	0.00195	0.0466	0.18 (0.058-0.53)	0.18	(0.058-0.53)	Oviduct-specific glycoprotein
ILMN_2338323	994	CDC25B	0.00239	0.0493	0.19 (0.064-0.55)	0.19	(0.064-0.55)	M-phase inducer phosphatase 2
ILMN_2377669	919	CD247	0.0025	0.0499	0.2 (0.069-0.57)	0.2	(0.069-0.57)	T-cell surface glycoprotein CD3 zeta chain
ILMN_1739985	117289	TAGAP	0.000562	0.0354	0.22 (0.096-0.52)	0.22	(0.096-0.52)	T-cell activation Rho GTPase-activating protein
ILMN_1746565	923	CD6	0.00138	0.0434	0.22 (0.087-0.56)	0.22	(0.087-0.56)	T-cell differentiation antigen CD6
ILMN_3236021	400986	ANKRD36C	0.00207	0.0475	0.22 (0.086-0.58)	0.22	(0.086-0.58)	ankyrin repeat domain 36C
ILMN_1664912	3590	IL11RA	0.00244	0.0496	0.25 (0.1-0.61)	0.25	(0.1-0.61)	Interleukin-11 receptor subunit alpha
ILMN_2207291	3458	IFNG	0.00185	0.0459	0.27 (0.12-0.62)	0.27	(0.12-0.62)	Interferon gamma
ILMN_1780582	9308	CD83	9.43e-05	0.028	0.28 (0.15-0.53)	0.28	(0.15-0.53)	CD83 antigen
ILMN_2328666	9308	CD83	0.000106	0.028	0.28 (0.15-0.53)	0.28	(0.15-0.53)	CD83 antigen
ILMN_1658494	28984	RGCC	0.00214	0.0479	0.33 (0.16-0.67)	0.33	(0.16-0.67)	Regulator of cell cycle RGCC
Illumina Probe ID	Entrez annotated ID	Gene symbol	p-value	FDR	OR (95%CI)	OR	(95%CI)	Definition
ILMN_1766054	19	ABCA1	0.000684	0.037	4.3 (1.9-10)	4.3	(1.9-10)	ATP-binding cassette sub-family A member 1
ILMN_2331636	31	ACACA	0.00213	0.0478	47 (4-550)	47	(4-550)	Acetyl-CoA carboxylase 1
ILMN_1750158	51	ACOX1	0.0009	0.0394	19 (3.3-110)	19	(3.3-110)	Peroxisomal acyl-coenzyme A oxidase 1
ILMN_1685703	8309	ACOX2	0.00238	0.0492	6.7 (2-23)	6.7	(2-23)	Peroxisomal acyl-coenzyme A oxidase 2
ILMN_1758323	55	ACPP	0.00149	0.0441	5.9 (2-17)	5.9	(2-17)	Prostatic acid phosphatase
ILMN_1684585	2180	ACSL1	0.0019	0.0463	3.3 (1.6-7.2)	3.3	(1.6-7.2)	Long-chain-fatty-acid--CoA ligase 1
ILMN_1683598	2182	ACSL4	0.000136	0.0286	25 (4.8-130)	25	(4.8-130)	Long-chain-fatty-acid--CoA ligase 4
ILMN_2336595	55902	ACSS2	0.00107	0.0409	16 (3-82)	16	(3-82)	Acetyl-coenzyme A synthetase, cytoplasmic
ILMN_1714197	55902	ACSS2	0.00163	0.0448	14 (2.7-75)	14	(2.7-75)	Acetyl-coenzyme A synthetase, cytoplasmic
ILMN_1727524	8754	ADAM9	0.000763	0.038	21 (3.6-120)	21	(3.6-120)	Disintegrin and metalloproteinase domain-containing protein 9
ILMN_1813975	55256	ADI1	0.00163	0.0448	15 (2.8-84)	15	(2.8-84)	1,2-dihydroxy-3-keto-5-methylthiopentene dioxygenase
ILMN_2342841	54812	AFTPH	0.00162	0.0448	38 (4-360)	38	(4-360)	Aftiphilin
ILMN_3181215	3267	AGFG1	0.000942	0.0398	9.1 (2.5-34)	9.1	(2.5-34)	Arf-GAP domain and FG repeat-containing protein 1
ILMN_2148847	55122	AKIRIN2	0.0023	0.0488	29 (3.3-260)	29	(3.3-260)	Akirin-2
ILMN_1667748	341405	ANKRD33	0.000364	0.0329	5.2 (2.1-13)	5.2	(2.1-13)	Ankyrin repeat domain-containing protein 33
ILMN_2409167	302	ANXA2	0.00235	0.0491	9.3 (2.2-39)	9.3	(2.2-39)	Annexin A2
ILMN_2041101	303	ANXA2P1	0.00191	0.0464	6.2 (2-20)	6.2	(2-20)	annexin A2 pseudogene 1
ILMN_1715068	366	AQP9	0.00035	0.0326	3.6 (1.8-7.3)	3.6	(1.8-7.3)	Aquaporin-9
ILMN_1723884	378	ARF4	0.00218	0.0482	14 (2.6-78)	14	(2.6-78)	ADP-ribosylation factor 4
ILMN_1752837	55207	ARL8B	0.00147	0.044	97 (5.8-1600)	97	(5.8-1600)	ADP-ribosylation factor-like protein 8B
ILMN_1768394	10092	ARPC5	0.0014	0.0435	27 (3.6-210)	27	(3.6-210)	Actin-related protein 2/3 complex subunit 5
ILMN_1660544	91947	ARRDC4	0.000998	0.0403	8.1 (2.3-28)	8.1	(2.3-28)	Arrestin domain-containing protein 4
ILMN_1703471	22926	ATF6	5.67e-05	0.0277	38 (6.5-230)	38	(6.5-230)	Cyclic AMP-dependent transcription factor ATF-6 alpha
ILMN_2307883	9551	ATP5J2	0.000346	0.0326	120 (8.9-1700)	120	(8.9-1700)	ATP synthase subunit f, mitochondrial
ILMN_1711516	523	ATP6V1A	0.000225	0.0307	31 (5-200)	31	(5-200)	V-type proton ATPase catalytic subunit A
ILMN_1797310	51382	ATP6V1D	0.00108	0.0411	18 (3.2-100)	18	(3.2-100)	V-type proton ATPase subunit D
ILMN_2153332	6310	ATXN1	0.000403	0.0335	30 (4.6-200)	30	(4.6-200)	Ataxin-1
ILMN_1766169	586	BCAT1	0.000291	0.0315	5.7 (2.2-15)	5.7	(2.2-15)	Branched-chain-amino-acid aminotransferase, cytosolic
ILMN_1718982	7439	BEST1	0.00193	0.0465	7.8 (2.1-28)	7.8	(2.1-28)	Bestrophin-1
ILMN_1730032	666	BOK	0.000795	0.0383	11 (2.7-44)	11	(2.7-44)	Bcl-2-related ovarian killer protein
ILMN_1659017	119710	C11orf74	0.00151	0.0442	41 (4.1-400)	41	(4.1-400)	Chromosome 11 Open Reading Frame 74
ILMN_1762713	199675	C19orf59	0.000177	0.0298	3.3 (1.8-6.3)	3.3	(1.8-6.3)	Mast Cell-Expressed Membrane Protein 1
ILMN_2401730	29071	C1GALT1C1	0.000957	0.0399	16 (3.1-82)	16	(3.1-82)	C1GALT1-specific chaperone 1
ILMN_1729509	25912	C1orf43	0.00114	0.0415	48 (4.7-490)	48	(4.7-490)	Uncharacterized protein C1orf43
ILMN_2186678	79624	C6orf211	0.000673	0.0368	21 (3.6-120)	21	(3.6-120)	UPF0364 protein C6orf211
ILMN_1727194	813	CALU	0.000882	0.0392	36 (4.4-300)	36	(4.4-300)	Calumenin
ILMN_1724474	114769	CARD16	0.000601	0.0357	11 (2.8-43)	11	(2.8-43)	Caspase recruitment domain-containing protein 16
ILMN_1794190	9236	CCPG1	0.000715	0.0374	12 (2.8-48)	12	(2.8-48)	cell cycle progression 1
ILMN_2276996	729230	CCR2	0.0005	0.0347	11 (2.8-41)	11	(2.8-41)	C-C chemokine receptor type 2
ILMN_1669062	729230	CCR2	0.000637	0.0363	4.8 (2-12)	4.8	(2-12)	C-C chemokine receptor type 2
ILMN_1733270	9332	CD163	0.00249	0.0498	2.8 (1.4-5.5)	2.8	(1.4-5.5)	Scavenger receptor cysteine-rich type 1 protein M130
ILMN_1796094	948	CD36	9.5e-05	0.028	10 (3.2-32)	10	(3.2-32)	Platelet glycoprotein 4
ILMN_1800540	1604	CD55	0.00236	0.0492	5 (1.8-14)	5	(1.8-14)	Complement decay-accelerating factor
ILMN_1704730	22918	CD93	0.00173	0.0453	5.8 (1.9-18)	5.8	(1.9-18)	Complement component C1q receptor
ILMN_1737651	51362	CDC40	0.000461	0.0343	290 (12-6900)	290	(12-6900)	Pre-mRNA-processing factor 17
ILMN_1675386	1066	CES1	0.00234	0.049	5.6 (1.9-17)	5.6	(1.9-17)	Liver carboxylesterase 1
ILMN_1771664	26253	CLEC4E	0.000756	0.0379	15 (3.1-71)	15	(3.1-71)	C-type lectin domain family 4 member E
ILMN_2063584	25932	CLIC4	0.00042	0.0337	20 (3.8-100)	20	(3.8-100)	Chloride intracellular channel protein 4
ILMN_2063586	25932	CLIC4	0.00177	0.0455	7.4 (2.1-26)	7.4	(2.1-26)	Chloride intracellular channel protein 4
ILMN_1756779	1213	CLTC	0.000148	0.029	42 (6.1-290)	42	(6.1-290)	Clathrin heavy chain 1
ILMN_2123402	10330	CNPY2	0.00239	0.0493	120 (5.5-2700)	120	(5.5-2700)	Protein canopy homolog 2
ILMN_1766505	51397	COMMD10	0.000667	0.0367	27 (4-180)	27	(4-180)	COMM domain-containing protein 10
ILMN_1811615	1314	COPA	0.00248	0.0497	29 (3.3-260)	29	(3.3-260)	Coatomer subunit alpha
ILMN_1745954	23603	CORO1C	0.00157	0.0445	9.1 (2.3-36)	9.1	(2.3-36)	Coronin-1C
ILMN_1703074	1362	CPD	0.000501	0.0347	20 (3.7-110)	20	(3.7-110)	Carboxypeptidase D
ILMN_2388112	1378	CR1	0.000139	0.0287	16 (3.8-64)	16	(3.8-64)	Complement receptor type 1
ILMN_1711611	1378	CR1	0.000216	0.0306	33 (5.2-210)	33	(5.2-210)	Complement receptor type 1
ILMN_1742601	1378	CR1	0.000279	0.0314	11 (3-39)	11	(3-39)	Complement receptor type 1
ILMN_1731714	9586	CREB5	0.000102	0.028	6.5 (2.5-17)	6.5	(2.5-17)	Cyclic AMP-responsive element-binding protein 5
ILMN_1680624	8804	CREG1	0.000748	0.0378	5.7 (2.1-16)	5.7	(2.1-16)	Protein CREG1
ILMN_2230902	1495	CTNNA1	0.00015	0.029	11 (3.2-40)	11	(3.2-40)	Catenin alpha-1
ILMN_1748730	11330	CTRC	0.00112	0.0414	22 (3.5-150)	22	(3.5-150)	Chymotrypsin-C
ILMN_1729237	51706	CYB5R1	0.000339	0.0324	31 (4.7-200)	31	(4.7-200)	NADH-cytochrome b5 reductase 1
ILMN_2355463	23191	CYFIP1	8.26e-05	0.0279	20 (4.5-91)	20	(4.5-91)	Cytoplasmic FMR1-interacting protein 1
ILMN_2355462	23191	CYFIP1	0.00193	0.0465	6.5 (2-21)	6.5	(2-21)	Cytoplasmic FMR1-interacting protein 1
ILMN_1664718	1595	CYP51A1	0.0018	0.0456	11 (2.4-48)	11	(2.4-48)	Lanosterol 14-alpha demethylase
ILMN_1761566	84418	CYSTM1	0.000264	0.0312	13 (3.2-49)	13	(3.2-49)	Cysteine-rich and transmembrane domain-containing protein 1
ILMN_1734231	1650	DDOST	0.00085	0.0389	76 (6-960)	76	(6-960)	Dolichyl-diphosphooligosaccharide--protein glycosyltransferase 48 kDa subunit
ILMN_2349831	23405	DICER1	0.00101	0.0404	15 (3-72)	15	(3-72)	Endoribonuclease Dicer
ILMN_1752281	23317	DNAJC13	0.00221	0.0483	15 (2.7-89)	15	(2.7-89)	DnaJ homolog subfamily C member 13
ILMN_1752455	80005	DOCK5	0.00233	0.049	34 (3.5-330)	34	(3.5-330)	Dedicator of cytokinesis protein 5
ILMN_1692225	79930	DOK3	0.000217	0.0306	36 (5.4-240)	36	(5.4-240)	Docking protein 3
ILMN_1795715	1806	DPYD	0.00019	0.0301	11 (3.2-41)	11	(3.2-41)	Dihydropyrimidine dehydrogenase [NADP(+)]
ILMN_1669376	55332	DRAM1	0.00206	0.0474	5.1 (1.8-14)	5.1	(1.8-14)	DNA damage-regulated autophagy modulator protein 1
ILMN_3190972	171220	DSTNP2	0.00026	0.0312	110 (8.8-1300)	110	(8.8-1300)	Destrin (Actin Depolymerizing Factor) Pseudogene 2
ILMN_1810420	8291	DYSF	0.000565	0.0354	3.5 (1.7-7.2)	3.5	(1.7-7.2)	Dysferlin
ILMN_2167011	55862	ECHDC1	0.00158	0.0446	17 (2.9-94)	17	(2.9-94)	Ethylmalonyl-CoA decarboxylase
ILMN_3202002	643332	ECRP	9.54e-05	0.028	3.5 (1.9-6.7)	3.5	(1.9-6.7)	ribonuclease, RNase A family, 2 (liver, eosinophil-derived neurotoxin) pseudogene
ILMN_1700549	11160	ERLIN2	0.0015	0.0442	43 (4.2-440)	43	(4.2-440)	Erlin-2
ILMN_2369018	2123	EVI2A	0.00118	0.0419	12 (2.7-54)	12	(2.7-54)	Protein EVI2A
ILMN_1651628	54536	EXOC6	0.000413	0.0336	66 (6.4-670)	66	(6.4-670)	Exocyst complex component 6
ILMN_1709233	2153	F5	0.00098	0.0401	4.4 (1.8-10)	4.4	(1.8-10)	Coagulation factor V
ILMN_1695711	54491	FAM105A	0.000856	0.039	12 (2.8-51)	12	(2.8-51)	Inactive Ubiquitin Thioesterase FAM105A
ILMN_1661755	64855	FAM129B	0.00143	0.0437	5.2 (1.9-14)	5.2	(1.9-14)	Niban-like protein 1
ILMN_2408576	64855	FAM129B	0.00216	0.048	5.5 (1.8-16)	5.5	(1.8-16)	Niban-like protein 1
ILMN_1672124	51313	FAM198B	0.00232	0.0489	3.8 (1.6-9.1)	3.8	(1.6-9.1)	Protein FAM198B
ILMN_1812091	54757	FAM20A	0.000277	0.0314	4.8 (2.1-11)	4.8	(2.1-11)	Protein FAM20A
ILMN_1719870	728833	FAM72D	0.00171	0.0452	21 (3.1-140)	21	(3.1-140)	Protein FAM72D
ILMN_1710075	375061	FAM89A	0.00158	0.0446	6.6 (2-21)	6.6	(2-21)	Protein FAM89A
ILMN_1778255	2193	FARSA	0.0022	0.0483	64 (4.5-930)	64	(4.5-930)	Phenylalanine--tRNA ligase alpha subunit
ILMN_1728799	2203	FBP1	0.000262	0.0312	6.1 (2.3-16)	6.1	(2.3-16)	Fructose-1,6-bisphosphatase 1
ILMN_2176063	2209	FCGR1A	0.000544	0.0352	3.5 (1.7-7)	3.5	(1.7-7)	High affinity immunoglobulin gamma Fc receptor I
ILMN_3247506	2209	FCGR1A	0.00092	0.0396	4.1 (1.8-9.3)	4.1	(1.8-9.3)	High affinity immunoglobulin gamma Fc receptor I
ILMN_2391051	2210	FCGR1B	0.00195	0.0467	5.3 (1.8-15)	5.3	(1.8-15)	High affinity immunoglobulin gamma Fc receptor IB
ILMN_2261600	2210	FCGR1B	0.00225	0.0485	3.1 (1.5-6.5)	3.1	(1.5-6.5)	High affinity immunoglobulin gamma Fc receptor IB
ILMN_1670322	115548	FCHO2	0.00116	0.0418	7.6 (2.2-26)	7.6	(2.2-26)	FCH domain only protein 2
ILMN_2204876	55640	FLVCR2	0.000226	0.0307	7 (2.5-20)	7	(2.5-20)	Feline leukemia virus subgroup C receptor-related protein 2
ILMN_2392569	2358	FPR2	0.000246	0.031	5.2 (2.1-12)	5.2	(2.1-12)	N-formyl peptide receptor 2
ILMN_1740875	2358	FPR2	0.000593	0.0356	4 (1.8-8.8)	4	(1.8-8.8)	N-formyl peptide receptor 2
ILMN_1730670	10272	FSTL3	1.44e-05	0.0262	100 (13-830)	100	(13-830)	Follistatin-related protein 3
ILMN_2347949	2539	G6PD	0.000426	0.0338	12 (3.1-51)	12	(3.1-51)	Glucose-6-phosphate 1-dehydrogenase
ILMN_1697559	2539	G6PD	0.00167	0.045	6.8 (2.1-23)	6.8	(2.1-23)	Glucose-6-phosphate 1-dehydrogenase
ILMN_1803977	2589	GALNT1	0.000782	0.0382	54 (5.3-560)	54	(5.3-560)	Polypeptide N-acetylgalactosaminyltransferase 1
ILMN_1343295	2597	GAPDH	0.00111	0.0413	7 (2.2-23)	7	(2.2-23)	Glyceraldehyde-3-phosphate dehydrogenase
ILMN_3205656	2597	GAPDH	0.0023	0.0488	7.6 (2.1-28)	7.6	(2.1-28)	Glyceraldehyde-3-phosphate dehydrogenase
ILMN_1755123	2629	GBA	0.000752	0.0379	21 (3.6-130)	21	(3.6-130)	Glucosylceramidase
ILMN_1800602	25801	GCA	0.000238	0.0309	7 (2.5-20)	7	(2.5-20)	Grancalcin
ILMN_1797482	2639	GCDH	0.00174	0.0454	55 (4.5-670)	55	(4.5-670)	Glutaryl-CoA dehydrogenase, mitochondrial
ILMN_2393296	2710	GK	0.000912	0.0395	5.6 (2-16)	5.6	(2-16)	Glycerol kinase
ILMN_1725471	2710	GK	0.00213	0.0479	5.3 (1.8-16)	5.3	(1.8-16)	Glycerol kinase
ILMN_1769245	11010	GLIPR1	0.000698	0.0372	12 (2.8-48)	12	(2.8-48)	Glioma pathogenesis-related protein 1
ILMN_1737308	2745	GLRX	0.000619	0.036	66 (6-730)	66	(6-730)	Glutaredoxin (thioltransferase) (according to Illumina)
ILMN_1656327	144423	GLT1D1	0.00132	0.043	12 (2.6-52)	12	(2.6-52)	Glycosyltransferase 1 domain-containing protein 1
ILMN_1711617	9535	GMFG	0.000966	0.04	60 (5.3-690)	60	(5.3-690)	Glia maturation factor gamma
ILMN_1652003	2790	GNG10	0.000553	0.0353	7 (2.3-21)	7	(2.3-21)	Guanine nucleotide-binding protein G(I)/G(S)/G(O) subunit gamma-10
ILMN_1767809	2790	GNG10	0.000564	0.0354	16 (3.3-79)	16	(3.3-79)	Guanine nucleotide-binding protein G(I)/G(S)/G(O) subunit gamma-10
ILMN_1757074	2790	GNG10	0.00169	0.0451	5.5 (1.9-16)	5.5	(1.9-16)	Guanine nucleotide-binding protein G(I)/G(S)/G(O) subunit gamma-10
ILMN_1749662	2876	GPX1	0.00161	0.0447	6.9 (2.1-23)	6.9	(2.1-23)	Glutathione peroxidase 1
ILMN_1808196	9446	GSTO1	0.00161	0.0447	16 (2.8-86)	16	(2.8-86)	Glutathione S-transferase omega-1
ILMN_2230862	2992	GYG1	0.00194	0.0466	13 (2.6-65)	13	(2.6-65)	Glycogenin-1
ILMN_1748767	3020	H3F3A	0.000638	0.0363	27 (4.1-180)	27	(4.1-180)	Histone H3.3
ILMN_2197846	3032	HADHB	0.000859	0.039	24 (3.7-160)	24	(3.7-160)	Trifunctional enzyme subunit beta, mitochondrial
ILMN_2220518	10542	HBXIP	0.000732	0.0376	170 (8.7-3500)	170	(8.7-3500)	Ragulator complex protein LAMTOR5
ILMN_1755077	23593	HEBP2	0.000165	0.0295	40 (5.9-270)	40	(5.9-270)	Heme-binding protein 2
ILMN_3236481	25994	HIGD1A	0.00214	0.0479	15 (2.7-88)	15	(2.7-88)	HIG1 domain family member 1A, mitochondrial
ILMN_2091347	3417	IDH1	8.83e-05	0.0279	14 (3.8-54)	14	(3.8-54)	Isocitrate dehydrogenase [NADP] cytoplasmic
ILMN_1696432	3417	IDH1	0.000207	0.0304	9.7 (2.9-32)	9.7	(2.9-32)	Isocitrate dehydrogenase [NADP] cytoplasmic
ILMN_1753890	90410	IFT20	0.000559	0.0353	39 (4.9-320)	39	(4.9-320)	Intraflagellar transport protein 20 homolog
ILMN_1693310	81533	ITFG1	0.00146	0.0439	22 (3.3-150)	22	(3.3-150)	T-cell immunomodulatory protein
ILMN_1700276	51528	JKAMP	0.00206	0.0474	47 (4.1-550)	47	(4.1-550)	JNK1/MAPK8-associated membrane protein
ILMN_1701837	11275	KLHL2	0.000985	0.0402	11 (2.6-43)	11	(2.6-43)	Kelch-like protein 2
ILMN_1737514	8942	KYNU	0.000381	0.0332	6.6 (2.3-19)	6.6	(2.3-19)	Kynureninase
ILMN_1756352	28956	LAMTOR2	0.00212	0.0478	20 (3-140)	20	(3-140)	Ragulator complex protein LAMTOR2
ILMN_1807106	3939	LDHA	0.000872	0.0391	27 (3.9-190)	27	(3.9-190)	L-lactate dehydrogenase A chain
ILMN_1723978	3956	LGALS1	0.0018	0.0456	6.6 (2-22)	6.6	(2-22)	Galectin-1
ILMN_2353358	3964	LGALS8	0.00166	0.045	35 (3.8-330)	35	(3.8-330)	Galectin-8
ILMN_2355953	11006	LILRB4	0.00137	0.0433	4.6 (1.8-12)	4.6	(1.8-12)	Leukocyte immunoglobulin-like receptor subfamily B member 4
ILMN_1660624	3985	LIMK2	0.000368	0.033	56 (6.1-510)	56	(6.1-510)	LIM domain kinase 2
ILMN_1764522	64327	LMBR1	0.000787	0.0383	110 (7.1-1700)	110	(7.1-1700)	Limb region 1 protein homolog
ILMN_3263290	100129697	LOC100129697	0.00107	0.0409	25 (3.6-170)	25	(3.6-170)	PREDICTED: Homo sapiens hypothetical protein LOC100129697 (according to Illumina)
ILMN_3247661	100507369	LOC100507369	0.00117	0.0419	37 (4.2-330)	37	(4.2-330)	PREDICTED: Homo sapiens hypothetical protein LOC100134660 (according to Illumina)
ILMN_1912160	729558	LOC729558	0.00224	0.0485	67 (4.5-980)	67	(4.5-980)	uncharacterized LOC729558
ILMN_1805225	10162	LPCAT3	0.000117	0.028	54 (7.1-410)	54	(7.1-410)	Lysophospholipid acyltransferase 5
ILMN_1690342	4048	LTA4H	0.000248	0.031	9.4 (2.8-31)	9.4	(2.8-31)	Leukotriene A-4 hydrolase
ILMN_1723962	56925	LXN	0.00228	0.0487	14 (2.5-72)	14	(2.5-72)	Latexin
ILMN_1724533	23643	LY96	0.000235	0.0308	11 (3.1-39)	11	(3.1-39)	Lymphocyte antigen 96
ILMN_1751816	28985	MCTS1	0.00221	0.0483	27 (3.3-220)	27	(3.3-220)	Malignant T-cell-amplified sequence 1
ILMN_1672759	90550	MCU	1.1e-05	0.0257	340 (25-4500)	340	(25-4500)	Calcium uniporter protein, mitochondrial
ILMN_2048636	4200	ME2	0.000491	0.0346	51 (5.6-460)	51	(5.6-460)	NAD-dependent malic enzyme, mitochondrial
ILMN_1656285	25840	METTL7A	0.000202	0.0303	17 (3.8-75)	17	(3.8-75)	Methyltransferase-like protein 7A
ILMN_2355168	4257	MGST1	3.4e-05	0.0274	8.5 (3.1-23)	8.5	(3.1-23)	Microsomal glutathione S-transferase 1
ILMN_1717207	64386	MMP25	0.00164	0.0449	3.5 (1.6-7.6)	3.5	(1.6-7.6)	Matrix metalloproteinase-25
ILMN_1738992	4332	MNDA	0.00168	0.0451	5.9 (1.9-18)	5.9	(1.9-18)	Myeloid cell nuclear differentiation antigen
ILMN_2043569	158747	MOSPD2	0.00153	0.0443	8.4 (2.2-31)	8.4	(2.2-31)	Motile sperm domain-containing protein 2
ILMN_1733675	4354	MPP1	0.00251	0.0499	5.3 (1.8-16)	5.3	(1.8-16)	55 kDa erythrocyte membrane protein
ILMN_2341952	51318	MRPL35	0.00149	0.0441	68 (5-910)	68	(5-910)	39S ribosomal protein L35, mitochondrial
ILMN_1687359	51649	MRPS23	0.00199	0.0469	50 (4.2-590)	50	(4.2-590)	28S ribosomal protein S23, mitochondrial
ILMN_2370336	51338	MS4A4A	0.000117	0.028	3.5 (1.9-6.7)	3.5	(1.9-6.7)	Membrane-spanning 4-domains subfamily A member 4A
ILMN_1657977	22921	MSRB2	0.000389	0.0333	13 (3.2-56)	13	(3.2-56)	Methionine-R-sulfoxide reductase B2, mitochondrial
ILMN_1810838	92140	MTDH	0.00128	0.0427	84 (5.7-1200)	84	(5.7-1200)	Protein LYRIC
ILMN_1674706	10797	MTHFD2	9.47e-05	0.028	19 (4.4-86)	19	(4.4-86)	Bifunctional methylenetetrahydrofolate dehydrogenase/cyclohydrolase, mitochondrial
ILMN_2405521	10797	MTHFD2	0.00139	0.0435	14 (2.8-70)	14	(2.8-70)	Bifunctional methylenetetrahydrofolate dehydrogenase/cyclohydrolase, mitochondrial
ILMN_2344373	9961	MVP	0.00152	0.0443	22 (3.3-150)	22	(3.3-150)	Major vault protein
ILMN_1809013	4637	MYL6	0.000257	0.0311	35 (5.2-230)	35	(5.2-230)	Myosin light polypeptide 6
ILMN_1713450	140465	MYL6B	0.00126	0.0425	54 (4.8-600)	54	(4.8-600)	Myosin light chain 6B
ILMN_1777528	4686	NCBP1	0.000673	0.0368	130 (7.8-2100)	130	(7.8-2100)	Nuclear cap-binding protein subunit 1
ILMN_1754421	51103	NDUFAF1	0.00131	0.043	38 (4.1-350)	38	(4.1-350)	Complex I intermediate-associated protein 30, mitochondrial
ILMN_1796976	58484	NLRC4	0.00127	0.0426	5.4 (1.9-15)	5.4	(1.9-15)	NLR family CARD domain-containing protein 4
ILMN_1782070	80896	NPL	0.000272	0.0313	5.9 (2.3-16)	5.9	(2.3-16)	N-acetylneuraminate lyase
ILMN_2149494	80896	NPL	0.000318	0.032	5.6 (2.2-14)	5.6	(2.2-14)	N-acetylneuraminate lyase
ILMN_1792997	27020	NPTN	0.0024	0.0494	12 (2.4-63)	12	(2.4-63)	Neuroplastin
ILMN_1680353	4905	NSF	0.000542	0.0352	160 (8.9-2800)	160	(8.9-2800)	Vesicle-fusing ATPase
ILMN_2330845	4905	NSF	0.000653	0.0365	34 (4.5-260)	34	(4.5-260)	Vesicle-fusing ATPase
ILMN_1657022	116150	NUS1	0.00196	0.0467	60 (4.5-800)	60	(4.5-800)	Nogo-B receptor
ILMN_1785107	55916	NXT2	0.0011	0.0412	62 (5.2-750)	62	(5.2-750)	NTF2-related export protein 2
ILMN_3297455	729082	OIP5-AS1	0.000169	0.0296	39 (5.8-270)	39	(5.8-270)	OIP5 antisense RNA 1
ILMN_1687410	114885	OSBPL11	0.000377	0.0331	24 (4.1-130)	24	(4.1-130)	Oxysterol-binding protein-related protein 11
ILMN_1776005	58505	OSTC	0.00188	0.0462	21 (3.1-140)	21	(3.1-140)	Oligosaccharyltransferase complex subunit OSTC
ILMN_1694810	56666	PANX2	0.00186	0.046	12 (2.5-56)	12	(2.5-56)	Pannexin-2
ILMN_2224103	9061	PAPSS1	0.000123	0.028	14 (3.7-56)	14	(3.7-56)	Bifunctional 3'-phosphoadenosine 5'-phosphosulfate synthase 1
ILMN_1690125	9260	PDLIM7	0.000429	0.0338	6.7 (2.3-20)	6.7	(2.3-20)	PDZ and LIM domain protein 7
ILMN_3201115	5223	PGAM1	0.000188	0.03	17 (3.9-76)	17	(3.9-76)	Phosphoglycerate mutase 1
ILMN_1706841	441531	PGAM4	0.000164	0.0294	14 (3.5-53)	14	(3.5-53)	Probable phosphoglycerate mutase 4
ILMN_1682953	441531	PGAM4	0.000733	0.0376	9.1 (2.5-33)	9.1	(2.5-33)	Probable phosphoglycerate mutase 4
ILMN_1794165	5226	PGD	0.00134	0.0431	4.8 (1.8-12)	4.8	(1.8-12)	6-phosphogluconate dehydrogenase, decarboxylating
ILMN_1673543	55276	PGM2	8.37e-05	0.0279	40 (6.4-250)	40	(6.4-250)	Phosphoglucomutase-2
ILMN_1808938	5281	PIGF	0.00166	0.045	28 (3.5-220)	28	(3.5-220)	Phosphatidylinositol-glycan biosynthesis class F protein
ILMN_2366634	5315	PKM2	0.00135	0.0432	7.6 (2.2-26)	7.6	(2.2-26)	Pyruvate kinase isozymes M1/M2
ILMN_1756910	23659	PLA2G15	0.00189	0.0462	19 (3-120)	19	(3-120)	Group XV phospholipase A2
ILMN_2093343	51316	PLAC8	6.93e-05	0.0278	11 (3.4-36)	11	(3.4-36)	Placenta-specific gene 8 protein
ILMN_1653026	51316	PLAC8	8.98e-05	0.0279	13 (3.6-46)	13	(3.6-46)	Placenta-specific gene 8 protein
ILMN_1736929	151056	PLB1	0.00128	0.0427	32 (3.9-270)	32	(3.9-270)	Phospholipase B1, membrane-associated
ILMN_1707286	79887	PLBD1	0.000108	0.028	4.7 (2.1-10)	4.7	(2.1-10)	Phospholipase B-like 1
ILMN_1660021	10226	PLIN3	0.00134	0.0431	13 (2.7-61)	13	(2.7-61)	Perilipin-3
ILMN_1738767	5355	PLP2	0.00144	0.0438	8.1 (2.2-29)	8.1	(2.2-29)	Proteolipid protein 2
ILMN_1693287	51371	POMP	0.00199	0.047	49 (4.1-570)	49	(4.1-570)	Proteasome maturation protein
ILMN_1677768	5447	POR	0.000298	0.0316	34 (5-230)	34	(5-230)	NADPH--cytochrome P450 reductase
ILMN_2196097	5515	PPP2CA	0.00102	0.0405	34 (4.1-280)	34	(4.1-280)	Serine/threonine-protein phosphatase 2A catalytic subunit alpha isoform
ILMN_2367215	5547	PRCP	0.000951	0.0398	22 (3.5-130)	22	(3.5-130)	Lysosomal Pro-X carboxypeptidase
ILMN_2395969	10935	PRDX3	0.000367	0.0329	19 (3.7-94)	19	(3.7-94)	Thioredoxin-dependent peroxide reductase, mitochondrial
ILMN_2395974	10935	PRDX3	0.00241	0.0494	9.5 (2.2-41)	9.5	(2.2-41)	Thioredoxin-dependent peroxide reductase, mitochondrial
ILMN_1691809	5682	PSMA1	0.0017	0.0452	42 (4.1-440)	42	(4.1-440)	Proteasome subunit alpha type-1
ILMN_2151818	5687	PSMA6	0.00175	0.0454	56 (4.5-700)	56	(4.5-700)	Proteasome subunit alpha type-6
ILMN_2296036	5771	PTPN2	0.000229	0.0308	41 (5.7-300)	41	(5.7-300)	Tyrosine-protein phosphatase non-receptor type 2
ILMN_1741727	25797	QPCT	0.00142	0.0437	4.7 (1.8-12)	4.7	(1.8-12)	Glutaminyl-peptide cyclotransferase
ILMN_1793433	10890	RAB10	0.000118	0.028	62 (7.6-510)	62	(7.6-510)	Ras-related protein Rab-10
ILMN_1691143	22931	RAB18	0.00108	0.0411	78 (5.7-1100)	78	(5.7-1100)	Ras-related protein Rab-18
ILMN_1660691	11031	RAB31	0.000536	0.0351	9.5 (2.7-34)	9.5	(2.7-34)	Ras-related protein Rab-31
ILMN_2115434	10981	RAB32	0.00165	0.0449	9.5 (2.3-39)	9.5	(2.3-39)	Ras-related protein Rab-32
ILMN_2377862	5870	RAB6A	0.00194	0.0466	20 (3-130)	20	(3-130)	Ras-related protein Rab-6A
ILMN_1802355	92400	RBM18	0.000267	0.0313	81 (7.6-860)	81	(7.6-860)	Probable RNA-binding protein 18
ILMN_3224926	54502	RBM47	0.00241	0.0494	5.2 (1.8-15)	5.2	(1.8-15)	RNA-binding protein 47
ILMN_2358541	5937	RBMS1	0.00104	0.0406	25 (3.7-170)	25	(3.7-170)	RNA-binding motif, single-stranded-interacting protein 1
ILMN_2128741	51109	RDH11	0.00193	0.0465	36 (3.7-350)	36	(3.7-350)	Retinol dehydrogenase 11
ILMN_2408001	64326	RFWD2	0.000373	0.033	130 (8.9-1900)	130	(8.9-1900)	E3 ubiquitin-protein ligase RFWD2
ILMN_1733453	23433	RHOQ	0.000928	0.0397	20 (3.4-120)	20	(3.4-120)	Rho-related GTP-binding protein RhoQ
ILMN_1730628	6036	RNASE2	0.000196	0.0302	3.2 (1.7-5.9)	3.2	(1.7-5.9)	Non-secretory ribonuclease
ILMN_2113126	6037	RNASE3	0.000918	0.0396	5.2 (2-14)	5.2	(2-14)	Eosinophil cationic protein
ILMN_1655340	51255	RNF181	0.00122	0.0423	41 (4.3-390)	41	(4.3-390)	E3 ubiquitin-protein ligase RNF181
ILMN_2110532	51121	RPL26L1	4.94e-05	0.0277	150 (13-1700)	150	(13-1700)	60S ribosomal protein L26-like 1
ILMN_2123431	26750	RPS6KC1	0.00241	0.0494	34 (3.5-330)	34	(3.5-330)	Ribosomal protein S6 kinase delta-1
ILMN_1808305	8634	RTCD1	0.000419	0.0337	43 (5.3-350)	43	(5.3-350)	RNA 3'-terminal phosphate cyclase
ILMN_2059294	8634	RTCD1	0.00144	0.0438	31 (3.8-260)	31	(3.8-260)	RNA 3'-terminal phosphate cyclase
ILMN_2320906	10313	RTN3	0.00171	0.0452	9.6 (2.3-39)	9.6	(2.3-39)	Reticulon-3
ILMN_1748915	6283	S100A12	0.000101	0.028	3.6 (1.9-6.8)	3.6	(1.9-6.8)	Protein S100-A12
ILMN_1750974	6280	S100A9	0.000916	0.0395	18 (3.3-100)	18	(3.3-100)	Protein S100-A9
ILMN_2171289	64092	SAMSN1	0.000516	0.0349	7.3 (2.4-23)	7.3	(2.4-23)	SAM domain-containing protein SAMSN-1
ILMN_1736888	51128	SAR1B	0.000305	0.0317	24 (4.3-130)	24	(4.3-130)	GTP-binding protein SAR1b
ILMN_1795839	51097	SCCPDH	0.000533	0.0351	23 (3.9-140)	23	(3.9-140)	Saccharopine dehydrogenase-like oxidoreductase
ILMN_1689329	6319	SCD	0.00217	0.0481	9.7 (2.3-41)	9.7	(2.3-41)	Acyl-CoA desaturase
ILMN_2363591	6386	SDCBP	0.00049	0.0346	7.6 (2.4-24)	7.6	(2.4-24)	Syntenin-1
ILMN_1667257	6390	SDHB	0.00158	0.0446	83 (5.3-1300)	83	(5.3-1300)	Succinate dehydrogenase [ubiquinone] iron-sulfur subunit, mitochondrial
ILMN_1698487	6392	SDHD	0.0018	0.0456	19 (3-120)	19	(3-120)	Succinate dehydrogenase [ubiquinone] cytochrome b small subunit, mitochondrial
ILMN_1750674	113675	SDSL	0.00161	0.0447	20 (3.1-130)	20	(3.1-130)	Serine dehydratase-like
ILMN_1657483	10483	SEC23B	9.4e-05	0.028	79 (8.8-700)	79	(8.8-700)	Protein transport protein Sec23B
ILMN_2366246	10483	SEC23B	0.000103	0.028	55 (7.3-420)	55	(7.3-420)	Protein transport protein Sec23B
ILMN_2126832	10802	SEC24A	0.00154	0.0444	32 (3.7-270)	32	(3.7-270)	Protein transport protein Sec24A
ILMN_1679133	1992	SERPINB1	0.000291	0.0315	8.2 (2.6-26)	8.2	(2.6-26)	Leukocyte elastase inhibitor
ILMN_1718960	5271	SERPINB8	0.000745	0.0378	17 (3.2-85)	17	(3.2-85)	Serpin B8
ILMN_2397028	5271	SERPINB8	0.0013	0.0428	12 (2.6-55)	12	(2.6-55)	Serpin B8
ILMN_1734895	113402	SFT2D1	0.00237	0.0492	27 (3.2-230)	27	(3.2-230)	Vesicle transport protein SFT2A
ILMN_1766045	51100	SH3GLB1	0.000718	0.0374	23 (3.7-140)	23	(3.7-140)	Endophilin-B1
ILMN_1758146	140885	SIRPA	0.00249	0.0498	6.1 (1.9-20)	6.1	(1.9-20)	Tyrosine-protein phosphatase non-receptor type substrate 1
ILMN_2125010	8935	SKAP2	3.97e-05	0.0275	20 (4.7-81)	20	(4.7-81)	Src kinase-associated phosphoprotein 2
ILMN_2050911	6583	SLC22A4	0.000533	0.0351	11 (2.9-46)	11	(2.9-46)	Solute carrier family 22 member 4
ILMN_1685057	6583	SLC22A4	0.0019	0.0463	12 (2.5-60)	12	(2.5-60)	Solute carrier family 22 member 4
ILMN_1707434	51312	SLC25A37	0.00122	0.0422	10 (2.5-41)	10	(2.5-41)	Mitoferrin-1
ILMN_1755843	116369	SLC26A8	0.00136	0.0433	12 (2.6-51)	12	(2.6-51)	Testis anion transporter 1
ILMN_1700695	23446	SLC44A1	0.000601	0.0357	35 (4.6-270)	35	(4.6-270)	Choline transporter-like protein 1
ILMN_1758673	23446	SLC44A1	0.000892	0.0393	18 (3.3-100)	18	(3.3-100)	Choline transporter-like protein 1
ILMN_1758315	285195	SLC9A9	0.000551	0.0353	43 (5.1-370)	43	(5.1-370)	Sodium/hydrogen exchanger 9
ILMN_2162860	91607	SLFN11	0.00173	0.0453	13 (2.6-65)	13	(2.6-65)	Schlafen family member 11
ILMN_2199768	139065	SLITRK4	0.000167	0.0295	13 (3.4-49)	13	(3.4-49)	SLIT and NTRK-like protein 4
ILMN_2100357	10924	SMPDL3A	0.000243	0.031	9.4 (2.8-31)	9.4	(2.8-31)	Acid sphingomyelinase-like phosphodiesterase 3a
ILMN_1796349	10924	SMPDL3A	0.0022	0.0483	4.3 (1.7-11)	4.3	(1.7-11)	Acid sphingomyelinase-like phosphodiesterase 3a
ILMN_1714401	81609	SNX27	0.00216	0.048	18 (2.9-120)	18	(2.9-120)	Sorting nexin-27
ILMN_1740180	8724	SNX3	0.00161	0.0447	31 (3.7-260)	31	(3.7-260)	Sorting nexin-3
ILMN_1704290	9517	SPTLC2	0.00123	0.0423	19 (3.2-110)	19	(3.2-110)	Serine palmitoyltransferase 2
ILMN_1667199	58472	SQRDL	0.00242	0.0495	7 (2-25)	7	(2-25)	Sulfide:quinone oxidoreductase, mitochondrial
ILMN_1655987	23166	STAB1	0.00203	0.0472	3.4 (1.6-7.4)	3.4	(1.6-7.4)	Stabilin-1
ILMN_1696190	29888	STRN4	0.00168	0.0451	19 (3.1-120)	19	(3.1-120)	Striatin-4
ILMN_2150019	8803	SUCLA2	0.000537	0.0351	38 (4.8-300)	38	(4.8-300)	Succinyl-CoA ligase [ADP-forming] subunit beta, mitochondrial
ILMN_1753472	285362	SUMF1	0.00136	0.0433	15 (2.8-77)	15	(2.8-77)	Sulfatase-modifying factor 1
ILMN_1746588	6888	TALDO1	0.00226	0.0486	10 (2.3-47)	10	(2.3-47)	Transaldolase
ILMN_1740572	6948	TCN2	0.00049	0.0346	5.4 (2.1-14)	5.4	(2.1-14)	Transcobalamin-2
ILMN_2169490	122402	TDRD9	0.00213	0.0478	3.4 (1.6-7.3)	3.4	(1.6-7.3)	Putative ATP-dependent RNA helicase TDRD9
ILMN_1711566	7076	TIMP1	0.00231	0.0489	5.5 (1.8-17)	5.5	(1.8-17)	Metalloproteinase inhibitor 1
ILMN_1731048	7096	TLR1	0.0021	0.0476	7.6 (2.1-28)	7.6	(2.1-28)	Toll-like receptor 1
ILMN_1785765	9375	TM9SF2	0.00143	0.0437	59 (4.8-720)	59	(4.8-720)	Transmembrane 9 superfamily member 2
ILMN_1669931	56889	TM9SF3	0.000489	0.0346	170 (9.5-3100)	170	(9.5-3100)	Transmembrane 9 superfamily member 3
ILMN_2220739	55002	TMCO3	0.000405	0.0335	22 (3.9-120)	22	(3.9-120)	Transmembrane and coiled-coil domain-containing protein 3
ILMN_1708110	55314	TMEM144	0.000708	0.0373	3.5 (1.7-7.3)	3.5	(1.7-7.3)	Transmembrane protein 144
ILMN_1773935	55858	TMEM165	0.00198	0.0469	11 (2.4-51)	11	(2.4-51)	Transmembrane protein 165
ILMN_3251560	153339	TMEM167A	9.36e-05	0.028	10 (3.2-33)	10	(3.2-33)	Protein kish-A
ILMN_1742813	153339	TMEM167A	0.000324	0.0321	10 (2.8-35)	10	(2.8-35)	Protein kish-A
ILMN_1784661	23670	TMEM2	0.00149	0.0441	11 (2.5-50)	11	(2.5-50)	Transmembrane protein 2
ILMN_1785732	7130	TNFAIP6	0.000112	0.028	3.8 (1.9-7.4)	3.8	(1.9-7.4)	Tumor necrosis factor-inducible gene 6 protein
ILMN_1655068	146691	TOM1L2	0.0021	0.0477	50 (4.1-600)	50	(4.1-600)	TOM1-like protein 2
ILMN_1680314	7295	TXN	0.00163	0.0448	16 (2.9-91)	16	(2.9-91)	Thioredoxin
ILMN_1659437	84817	TXNDC17	0.000402	0.0335	34 (4.8-240)	34	(4.8-240)	Thioredoxin domain-containing protein 17
ILMN_1756860	9352	TXNL1	0.000527	0.035	30 (4.4-210)	30	(4.4-210)	Thioredoxin-like protein 1
ILMN_3249435	84959	UBASH3B	0.00056	0.0353	86 (6.9-1100)	86	(6.9-1100)	Ubiquitin-associated and SH3 domain-containing protein B
ILMN_1653856	84959	UBASH3B	0.00118	0.0419	22 (3.4-140)	22	(3.4-140)	Ubiquitin-associated and SH3 domain-containing protein B
ILMN_2408968	55293	UEVLD	0.00054	0.0352	50 (5.5-460)	50	(5.5-460)	Ubiquitin-conjugating enzyme E2 variant 3
ILMN_1737705	23074	UHRF1BP1L	0.00216	0.048	30 (3.4-270)	30	(3.4-270)	UHRF1-binding protein 1-like
ILMN_1718136	440567	UQCRHL	0.00176	0.0455	74 (5-1100)	74	(5-1100)	ubiquinol-cytochrome c reductase hinge protein-like
ILMN_1687301	1462	VCAN	0.00105	0.0408	7.7 (2.3-26)	7.7	(2.3-26)	Versican core protein
ILMN_1692754	81671	VMP1	0.00123	0.0423	8.5 (2.3-31)	8.5	(2.3-31)	Vacuole membrane protein 1
ILMN_1682996	4013	VWA5A	7.93e-05	0.0279	160 (13-2000)	160	(13-2000)	von Willebrand factor A domain-containing protein 5A
ILMN_1671260	79971	WLS	0.000546	0.0352	8.7 (2.6-30)	8.7	(2.6-30)	Protein wntless homolog
ILMN_2085922	7485	WRB	0.00248	0.0498	13 (2.4-65)	13	(2.4-65)	Tail-anchored protein insertion receptor WRB
ILMN_1664802	26118	WSB1	0.00112	0.0414	8.3 (2.3-30)	8.3	(2.3-30)	WD repeat and SOCS box-containing protein 1
ILMN_1746664	55884	WSB2	3.51e-06	0.0236	57 (10-310)	57	(10-310)	WD repeat and SOCS box-containing protein 2
ILMN_1758055	90522	YIF1B	0.0015	0.0441	20 (3.2-130)	20	(3.2-130)	Protein YIF1B
ILMN_1782444	84272	YIPF4	0.000366	0.0329	34 (4.9-230)	34	(4.9-230)	Protein YIPF4
ILMN_1750145	7532	YWHAG	5.45e-06	0.0236	40 (8.2-200)	40	(8.2-200)	14-3-3 protein gamma
ILMN_1655206	403341	ZBTB34	0.000988	0.0402	23 (3.6-150)	23	(3.6-150)	Zinc finger and BTB domain-containing protein 34
ILMN_2043265	64397	ZFP106	0.0012	0.0421	16 (3-90)	16	(3-90)	Zinc finger protein 106
ILMN_1796119	221302	ZUFSP	0.0016	0.0447	110 (6-2100)	110	(6-2100)	Zinc finger with UFM1-specific peptidase domain protein
